# Supplementary material for: Chinese and Global Burdens of Gastrointestinal Cancers From 1990 to 2019
Source: Front Public Health. 2022 Jul 13;10:941284. doi: 10.3389/fpubh.2022.941284 (PMC9326121; doi:10.3389/fpubh.2022.941284)
Supplement: Supplementary file 1 [file Data_Sheet_1.ZIP]

Archive with 22 entries (21 files):
- Supplementary Material/
- Supplementary Material/Fig. s1.pdf
- Supplementary Material/Fig. s10.pdf
- Supplementary Material/Fig. s11.pdf
- Supplementary Material/Fig. s12.pdf
- Supplementary Material/Fig. s13.pdf
- Supplementary Material/Fig. s14.pdf
- Supplementary Material/Fig. s15.pdf
- Supplementary Material/Fig. s16.pdf
- Supplementary Material/Fig. s17.pdf
- Supplementary Material/Fig. s18.pdf
- Supplementary Material/Fig. s19.pdf
- Supplementary Material/Fig. s2.pdf
- Supplementary Material/Fig. s20.pdf
- Supplementary Material/Fig. s3.pdf
- Supplementary Material/Fig. s4.pdf
- Supplementary Material/Fig. s5.pdf
- Supplementary Material/Fig. s6.pdf
- Supplementary Material/Fig. s7.pdf
- Supplementary Material/Fig. s8.pdf
- Supplementary Material/Fig. s9.pdf
- Supplementary Material/Supplementary Material.docx
